# Supplementary material for: Structural Reconfiguration of the Time-Valid Cohort and Stage-Specific Reversal of Prehospital Time–Outcome Associations During the COVID-19 Pandemic
Source: Medicina (Kaunas). 2026 Feb 2;62(2):302. doi: 10.3390/medicina62020302 (PMC12941986; doi:10.3390/medicina62020302)
Supplement: Supplementary file 1 [file medicina-62-00302-s001.zip]

Archive with 1 entries (1 files):
- medicina-4120636-supplementary.pdf
